# Supplementary material for: Fasciola hepatica Gastrodermal Cells Selectively Release Extracellular Vesicles via a Novel Atypical Secretory Mechanism
Source: Int J Mol Sci. 2022 May 15;23(10):5525. doi: 10.3390/ijms23105525 (PMC9143473; doi:10.3390/ijms23105525)
Supplement: Supplementary file 1 [file ijms-23-05525-s001.zip]

Archive with 3 entries (3 files):
- ijms-1700346-supplementary.pdf
- Table S1.xlsx
- Table S2.xlsx
